# Supplementary material for: Association between ANGPTL3, 4, and 8 and lipid and glucose metabolism markers in patients with diabetes
Source: PLoS One. 2021 Jul 22;16(7):e0255147. doi: 10.1371/journal.pone.0255147 (PMC8297858; doi:10.1371/journal.pone.0255147)
Supplement: S1 File — (XLSX) [file pone.0255147.s001.xlsx]

## Sheet: Sheet1
	Age	sex	Height	body weight	BMI	HbA1c	AST	ALT	γGTP	Cr	eGFR	FPG	TG	TC	HDL-C	LDL-C	non-HDL	LPL	ApoⅠ	ApoⅡ	ApoB	ApoCⅡ	ApoCⅢ	ApoＥ	CPR	HOMA2-%β	HOMA2-IR	ANGPTL3	ANGPTL4	ANGPTL8	GPIHBP1	HTGL	Nephropathy	smoking	DMduration	Neuropathy	Retinopathy	Macro angiopathy	SU	dpp4i	Met	TZD	SGLT2i	glinide	αGI	insulin	GLP-1	statin	ezetimibe
1-①	66	1	170	76	26.2976	7.9	23	20	17	1.08	53.6	159	137	149	33	90	116	37	101	23.6	80	5.4	9	3.5	2.59	126.5	6.75676	198.8	183.07	38.8	1285	54.8	1	1	30	1	0	0	0	0	0	1	0	1	1	0	1	1	0
2-①	27	0	168.9	63.7	22.3296	9.1	16	11	14	0.56	105	255	91	253	74	153	179	70	181	26.7	100	3	9.6	5	0.01	0.9	0.0333244	686	134.74	22.8	757	70.8	0	2	10	0	1	0	0	0	0	0	0	0	0	1	0	0	0
3-①	67	0	150	64	28.4444	10.1	19	18	10	0.56	80.9	307	90	180	49	112	131		139	28.9	92	3.7	7.6	3.4	1.32	29.9	5.68182	328.8	169.66	40.1	1406	25.3	0	0	30	1	0	0	0	0	0	0	0	0	0	0	0	0	0
4-①	80	0	144.8	37	17.6467	7.9	16	8	11	0.7	60.2	142	117	231	64	133	167	53	154	25.8	106	4.6	10.5	4.7	0.66	52.4	1.67785	588.8	169.66	43.1	1042	42	0	2	37	1	0	1	0	0	0	0	0	0	0	1	0	1	0
5-①	69	0	141.3	48.2	24.1414	14.9	18	16	35	0.6	74.4	138	74	195	72	103	123	43	171	26.5	84	4	8.7	3.7	1.37	95.2	3.43643	360.5	193.9	39.3	1278	53.3	0	0	1	0	0	0	1	0	0	0	0	0	0	0	0	0	0
6-①	61	1	162.1	69.6	26.4876	10.7	15	14	170	0.95	63.1	120	323	230	47	128	183	45	155	38.3	131	14.5	25	6.2	0.57	64.2	1.37552	335.8	555.85	38	977	97.5	1	2	20	1	1	0	0	1	1	0	1	0	1	0	0	1	0
7-①	71	1	165	53	19.4674	10.3	13	9	35	1.51	36.4	191	151	145	33	88	112	57	101	22.7	85	3.5	9.6	3.3	6.23	226.6	16.9492	429.5	456.33	69.1	2011	134.8	1	2	5	1	1	0	0	1	0	0	0	0	0	0	0	1	0
8-①	56	0	150.4	49	21.6621	13.9	11	7	13	0.47	103.1	266	149	239	59	142	180	30	146	29	118	8.7	14.5	3.8	0.93	25.4	3.21543	439.3	139.92	20	807	27	0	2	1.5	1	0	0	1	1	1	0	0	0	0	0	0	0	0
10-①	50	1	161.5	64.9	24.8828	12.7	21	23	59	0.74	87.8	261	291	228	33	137	195	31	111	30.1	133	8.8	16.2	7.4	3.2	85.8	10.6383	306.3	339.9	68	803	31.8	1	1	10	1	1	0	0	0	0	0	0	0	0	0	0	0	0
15-①	80	0	144	48.6	23.4375	13.4	16	15	22	0.45	97.6	190	114	202	71	104	131	72	187	31.3	89	5.8	12.5	3.5	1.98	77.9	5.49451	450	226.16	90	1133	88.8	0	0	10	1	1	0	1	1	0	0	0	0	0	0	0	1	0
16-①	63	1	176	60.9	19.6604	10	10	9	24	0.68	90.1	237	147	227	50	154	177	38	137	31.8	127	6.5	10.2	5.2	4.06	119.7	12.3457	365.5	301.63	27.9	727	50.3	1	2		1	0	0	0	1	0	0	0	0	0	0	0	0	0
17-①	36	1	178.9	104	32.4947	8.3	26	47	51	0.65	111.1	116	88	170	41	113	129	65	125	32.8	90	2.9	6.1	4.4	4.03	295	9.43396	412.3	1027.87	74.3	908	101.5	1	2	2	0	0	0	0	0	0	0	0	1	0	0	0	0	0
19-①	73	1	163.3	64.3	24.1123	7.4	20	16	27	1.04	54.2	189	178	206	46	115	160	43	142	29.3	119	7.3	13.6	6.7	2.79	106.3	7.69231	332	241.42	60.6	966	65	1	1	3	1	0	1	0	0	0	0	0	0	0	0	0	0	0
20-①	77	1	152.2	31.8	13.7277	10.9	25	14	23	0.68	85	141	66	142	56	66	86	72	123	18.4	68	2.1	5.2	2.7	1	72.2	2.53165	652.5	365.64	40.7	951	20.5	1	2		1	1	0	0	1	0	0	0	0	0	0	0	0	0
21-①	80	1	165.3	75.2	27.5215	10.6	84	80	122	0.58	100.1	209	170	167	41	106	126	36	130	29.7	92	4.7	9.6	4.9	4.01	133.3	11.3636	427.5	150.3	159.7	820	48.3	1	0	4	1	0	0	0	0	0	0	0	0	0	1	1	1	0
24-①	40	1	164.1	70.8	26.2915	8.5	17	13	27	0.63	111.6	133	55	137	57	66	80	27	137	23.5	61	1.8	6.8	2.9	0.67	59.7	1.66945	488.3	220.21	18.7	610	74.5	0	0	8	0	0	0	0	1	1	0	1	0	1	0	0	1	0
25-①	74	1	166.6	71.25	25.6705	7.4	34	23	505	0.92	61.8	204	146	203	52	116	151	44	149	41.9	103	7.5	12.8	6	8.37	291.4	22.7273	701.5	552.38	59.5	1258	51	0	1	15	1	1	1	1	1	0	1	0	0	0	0	0	1	0
26-①	45	1	171	76.1	26.0251	10.6	21	27	167	0.77	86.8	145	99	194	51	121	143	42	154	36.5	99	7.3	8.7	3.6	1.29	83.5	3.28947	537.5	1792.35	32.9	589	35.5	0	0	15	1	0	0	0	1	1	0	0	0	0	1	0	0	1
27-①	78	1	160.2	72.6	28.2886	9.2	14	11	18	1.07	51.6	184	94	194	37	129	157	57	114	19.5	107	2.5	7.3	4	3.9	149.6	10.6383	326.3	189.34	84.1	1157	38.3	1	1	28	1	1	0	1	1	0	0	0	0	1	0	0	0	0
28-①	56	1	180.9	89.4	27.3187	11.1	17	16	23	0.64	99.6	77	130	213	58	125	155	33	158	30.9	104	4.8	16.5	4.9	0.29	95.4	0.605694	285.8	287.35	70.4	754	49	0	1	20	1	1	1	0	0	0	0	1	0	1	1	1	1	0
29-①	39	1	160.5	74.2	28.8041	9.8	34	60	31	0.81	85.4	149	131	175	48	110	127	31	132	27.1	87	4.2	10.2	4.4	1.77	102.3	4.54545	495	387.5	59.2	851	106.8	0	2	7	0	0	0	0	1	1	0	0	0	0	1	0	0	0
30-①	50	1	167.3	95.1	33.9773	11.3	30	39	50	0.98	64.5	191	238	261	39	178	222	32	116	34.8	145	8.8	13.3	5.9	3.85	141.4	10.6383	321.5	266.98	93.8	1453	54.3	0	1	10	1	0	0	0	0	0	0	0	0	0	1	0	0	0
31-①	57	1	169.3	78.2	27.283	15.3	21	18	49	0.68	92.7	187	122	228	38	165	190	36	118	24.3	127	8.1	7.7	4.2	2.48	97	6.84932	390.8	297.68	22.6	920	47	0	1		1	0	0	0	1	0	0	0	0	0	0	0	0	0
32-①	42	1	176.6	80	25.6513	11.7	18	29	16	1.21	53.9	258	465	349	36	190	313	39	104	21.1	199	17.7	34.6	7.7	2.15	57.9	7.14286	184.3	546.62	159.5	2304	98.3	1	2	12	1	1	1	0	1	1	0	0	0	0	1	0	1	0
34-①	70	1	159.9	66.6	26.0482	9	14	14	18	0.74	79.7	172	89	211	60	121	151	61	147	25.4	97	4.8	8.5	4.2	0.95	49.5	2.5641	365.8	272.73	27.8	1175	65.8	1	1	7	1	0	0	0	1	0	0	0	0	0	1	0	0	0
35-①	69	1	171.8	65.1	22.0564	10.9	14	12	14	1.2	47.1	158	194	215	45	134	170	39	136	21.7	111	7.4	15.8	3.8	1.06	62.1	2.78552	398.8	242.43	68.5	1707	118	1	1	27	1	0	0	0	1	0	0	0	1	0	0	0	1	0
36-①	72	1	174.6	85.4	28.0136	7.9	38	60	64	0.92	62.3	155	103	168	42	105	126	43	121	22.3	83	2.1	7.6	4.2	3.75	180.2	9.61538	301	172.41	63	921	83.5	0	0		1	0	0	0	0	0	0	0	0	0	0	0	0	0
38-①	59	1	171	81.4	27.8376	12.3	85	135	135	0.88	69.2	139	111	233	52	158	181	29	143	32.7	121	5.8	8.4	4.4	2.29	140.5	5.74713	384.8	186.96	37	1072	27	0	1	1	0	0	0	0	1	0	0	0	0	0	0	0	0	0
39-①	79	1	162.9	84.5	31.843	8.1	25	26	61	1.37	39.2	174	150	162	52	88	110	39	166	32.7	85	4.7	13.4	4.1	3.22	134.7	8.62069	279.5	315.18	41.9	1675	59.5	0	1	13	1	0	1	0	0	1	0	1	0	0	1	1	1	0
40-①	60	0	153.3	59.4	25.2756	7.8	20	16	54	1.03	42.9	157	831	269	40	72	229	30	158	26	127	16.7	61.5	14.3	3.37	161.3	8.69565	552.5	143.23	84.7	1087	118.8	1	2	15	1	1	0	0	0	1	0	0	0	1	1	1	1	0
41-①	80	1	161.5	61	23.3876	10	26	23	73	1.2	45.2	155	185	258	50	158	208	56	140	28.6	125	6.2	12.2	6.7	1.53	85.5	3.98406	517.5	186.76	30.4	1664	82.8	1	1	30	1	0	0	1	1	0	1	0	0	0	0	0	0	0
42-①	49	1	175.2	95.9	31.2428	9	13	13	18	1.34	46.1	235	350	201	43	91	158	24	147	33.1	108	12.1	21.4	5.4	3.87	114.7	11.7647	209	149.39	95.5	896	72.8	1	1	15	1	1	0	0	0	0	0	0	0	0	1	0	1	0
43-①	70	0	154	66.5	28.0401	7.2	20	24	43	0.45	101.5	145	124	160	45	81	115	42	143	22.5	76	4.1	8.3	4.9	1.87	111.7	4.7619	289	147.5	49.8	674	33.8	0	0	16	1	0	0	1	1	0	0	0	0	0	0	0	1	0
44-①	71	1	172.7	85.6	28.7005	13.6	15	19	49	0.7	84.3	255	90	237	48	153	189	26	124	24.6	129	7.6	11.8	4.3	1.57	43.3	5.18135	312	792.14	28	1203	44.8	0	1	6	1	0	0	0	1	0	0	0	0	0	0	0	0	0
101-①	60	0	151.8	71.1	30.86	11.5	102	87	85	0.55	85.1	149	284	258	50	172	208	39	156	35.8	145	9.7	15.2	7.8	3.76	190.8	9.52381	357.3	663.33	116.6	1058	66	1	2	5	0	0	0	0	0	1	0	0	0	0	0	0	0	0
102-①	83	1	160	54.1	21.13	9.4	8	5	40	1.23	43.5	172	83	120	37	60	83	47	109	21.5	57	2.8	6.8	2.8	2.41	106.2	6.45161	212	302.26	53.8	1163	41.8	0	1	40	0	0	1	1	1	0	0	0	0	0	0	0	1	0
103-①	72	0	156	63	25.89	8.6	54	35	28	1.5	27	124	174	172	33	106	139	42	110	23.5	95	4.1	10.2	5.9	3.11	215.5	7.5188	449.8	662.69	124.6	2324	34.8	0	0	7	0	0	0	0	0	0	0	0	0	0	1	0	0	0
104-①	22	1	172.2	84.3	28.43	13.9	18	27	39	0.8	100.6	83	203	122	28	67	94	32	94	21.8	67	5.3	10.9	3.3	2.5	366.5	5.31915	221.5	187.05	69.3	916	47.3	0	1		0	0	0	0	0	1	0	0	0	0	0	0	0	0
106-①	72	1	178.3	76.4	24.03	9.2	19	20	27	0.79	73.6	139	116	173	31	119	142	28	111	26.1	96	3.2	6.4	3.8	1.7	111.1	4.2735	405.8	1423	38.8	1025	74	0	0	20	1	0	0	1	1	1	0	0	0	0	0	0	0	0
107-①	53	1	179	85	26.53	7.7	24	32	23	0.81	78.2	168	102	180	57	106	123	34	153	29.8	77	4	8.5	4	2.9	128.8	7.69231	425	262.62	49.8	792	63.8	0	0	7	1	0	0	0	1	1	0	0	0	0	0	0	0	0
108-①	72	0	146.7	48.7	22.63	8	15	7	14	0.85	50.2	164	102	181	62	93	119	53	154	30.4	85	4.8	11.9	4.2	1.41	73.2	3.74532	383.8	140.46	22.5	1139	64.3	0	2	65	1	0	0	0	0	0	0	0	0	0	1	0	1	0
109-①	77	0	156.9	65.1	26.44	7.6	16	14	15	0.92	45.1	164	110	175	59	90	116	54	171	33.3	80	5.2	14	5.1	2.08	100.5	5.49451	305	132.29	61.4	1030	65	0	0	9	1	0	0	0	1	0	0	1	1	1	0	0	1	0
110-①	82	0	148	55.2	25.2	7.5	32	27	26	0.73	57.1	157	147	186	61	95	125	79	189	31.2	82	5.9	11.2	5.6	2.18	111.6	5.68182	764	202.26	65	1441	49	0	0	25	1	0	0	1	1	1	0	0	0	0	0	0	1	0
111-①	67	1	172.2	74.8	25.23	7.9	15	17	37	1.01	57.4	132	122	156	39	94	117	52	126	27.4	79	4.8	8.2	2.8	2.66	172.1	6.53595	251	362.62	38.5	1316	47.5	0	2	8	1	0	0	1	0	1	0	0	0	1	0	0	1	0
112-①	80	1	162.3	51.5	19.55	9.3	15	13	21	0.73	77.8	141	121	160	42	88	118	34	127	18.9	81	3.9	10.1	3.7	2.1	128.2	5.29101	504.5	262.86	21.1	1099	69.5	1	1	20	1	1	1	0	1	0	0	1	0	0	0	0	1	0
113-①	54	0	156	73.1	30.04	11.9	78	116	39	0.62	77	200	73	190	47	123	143	54	131	22.5	89	3.6	6.7	2.5	3.4	119.2	9.52381	142.5	164.7	35.3	1121	44.8	0	0	6	1	0	0	1	1	0	0	0	0	1	0	0	0	0
114-①	41	1	167.4	112.2	40.04	12.1	28	62	49	0.66	105.3	184	380	183	30	97	153	33	108	27.9	99	12.9	18.4	5.8	3.22	125.3	8.77193	380.5	372.05	138.5	875	79.5	0	0	1	1	0	0	0	1	1	0	0	0	0	0	0	1	0
115-①	54	0	152.7	61.4	26.33	8.6	23	30	50	0.68	69.6	110	98	230	66	143	164	61	179	35.2	104	6.3	11	4.2	0.85	100.4	1.99203	486	206.17	36.6	804	58	0	0	15	0	1	0	0	0	1	0	1	0	0	1	0	0	0
117-①	46	1	168	59.7	21.15	10.3	22	27	17	0.91	71.7	136	89	167	61	85	106	72	165	28.8	72	3.2	7.8	2.5	0.19	23.5	0.477783	250.8	413.07	17.6	837	34	0	0	7	0	1	1	0	0	0	0	1	0	0	1	0	1	0
118-①	68	0	153.3	62.1	26.42	11	11	11	17	0.4	116.4	168	126	244	56	162	188	51	143	31.1	123	7.5	13.3	5.6	1.97	92.6	5.26316	222.3	172.25	41.9	885	76.5	0	1	9	0	0	0	0	1	1	1	0	0	0	0	0	0	0
119-①	78	1	161	64	24.69	9.8	15	13	12	0.86	65.5	125	84	145	40	86	105	40	113	21.1	76	3.3	5.7	2.5	1.03	91.4	2.51256	269.3	271.14	17.6	936	42.3	0	2	2	0	0	0	0	1	1	0	0	0	0	0	0	0	0
120-①	77	0	145.7	48	22.61	11.2	13	6	14	0.77	54.9	112	65	182	57	110	125	85	158	28.9	85	3.5	6.2	3.9	1.08	115.4	2.54453	434	366.19	36	899	84.3	1	0	20	0	0	0	0	1	0	0	0	0	0	0	0	0	0
122-①	74	1	167.5	73.1	26.05	13.8	16	21	32	1.05	53.5	118	83	166	43	98	123	59	118	24.4	82	4.8	8.6	3.2	1.84	155.9	4.38596	452.8	145.44	25.3	1288	49.8	0	1	9	0	0	0	0	1	0	1	0	0	0	1	0	1	0
123-①	65	1	157.1	83.1	33.67	9.7	61	77	153	1.13	51.2	168	267	164	35	97	129	25	125	30.8	91	6.1	14	5	4.82	203.3	12.6582	323	764.6	111.4	1101	46	1	0	15	1	0	1	0	1	1	0	1	0	0	0	0	1	0
124-①	33	1	175	86.8	28.34	10.5	15	12	18	1.74	38.8	81	142	267	45	180	222	48	140	29.8	142	6.4	13.6	4.8	1.12	217.3	2.3753	358.8	814.01	19.4	1711	50	1	1	10	0	1	0	0	0	0	0	0	0	0	0	0	0	0
125-①	70	1	166.1	58.1	21.06	13.2	12	14	83	0.67	88.8	168	85	187	47	121	140	31	130	20.3	93	3.1	6.2	3.2	0.53	33	1.4245	349.3	118.26	11.5	731	33	0	1	5	1	1	0	0	0	1	0	0	1	0	0	0	0	0
126-①	76	1	160.2	66.2	25.79	11.9	10	12	15	0.75	76.7	146	163	146	54	71	92	70	137	21.7	62	6	12.5	3.6	2.25	128.2	5.71429	340.3	180.23	85.7	758	67.5	1	1	20	0	0	0	0	1	1	0	1	0	0	0	0	1	0
127-①	79	1	156.5	69.4	28.34	9.9	19	20	50	0.86	65.3	174	106	139	29	88	110	33	98	22.8	81	3.2	6.5	4.3	2.12	93.6	5.71429	360	331.04	39.2	819	45.5	0	1	20	0	0	1	0	1	0	1	0	0	0	0	0	1	0
131-①	78	0	148.8	44	19.87	8.7	24	29	13	0.54	80.6	179	83	168	65	81	103	64	155	23.5	74	3.1	8.8	3.5	0.91	44.9	2.49377	358.3	205.58	28.3	538	30	0	0	1	1	0	0	0	0	0	0	0	0	1	1	0	1	0
133-①	76	1	172	71.9	24.3	8.8	22	20	25	0.86	66	157	111	187	46	118	141	35	133	23	91	3.9	8.2	4	1.36	76.3	3.55872	222.3	409.01	52.5	945	58.8	0	1	15	1	0	1	1	1	1	0	0	0	0	0	0	0	0
134-①	65	1	163	64.8	24.39	8.2	20	12	28	0.92	64.1	114	193	197	56	110	141	80	153	29	98	7.9	14.3	6	1.99	175.6	4.69484	350	385.09	46.3	1012	84.3	0	1	14	1	1	0	0	0	1	0	1	0	0	1	0	0	0
135-①	47	1	165.6	62.9	22.94	11.7	12	12	18	0.68	98	153	106	215	50	145	165	40	139	31	112	6	7.2	3.5	0.54	39.5	1.40647	387.5	397.11	4.5	762	75.8	0	2	15	1	1	0	0	1	0	0	1	0	0	0	0	0	0
136-①	71	1	176	86	27.76	9.4	37	63	136	0.86	67.3	193	196	236	37	176	199	33	115	22.8	143	7.8	12.1	4.7	3.35	122.6	9.25926	338.3	345.67	50.6	977	84.5	0	1	9	1	0	0	1	1	0	0	0	0	0	0	0	0	0
138-①	68	0	158	66.6	26.68	10.4	62	77	56	0.66	67.3	209	189	205	63	116	142	37	183	32.6	110	6.5	15.1	5.6	2.47	83.8	7.0922	259	102.93	123.6	1169	94.3	0	0	2	1	0	0	0	0	0	0	0	0	0	0	0	1	0
139-①	53	1	170	102.8	35.57	11.3	13	18	107	0.96	64.9	190	131	182	49	113	133	77	146	30.6	94	5.1	12.5	3.9	2.1	82	5.81395	281.8	502.56	76.1	948	33	0	2	1	1	0	0	0	1	1	0	1	0	0	0	0	0	0
140-①	60	1	171.6	64.7	21.97	9.5	15	15	29	0.82	74.4	121	150	187	58	87	129	66	158	31.2	76	7.2	12.9	6	0.73	75.5	1.76367	291.3	187.13	34.4	941	56.8	0	0	14	0	1	0	0	0	0	0	0	0	0	1	0	0	0
145-①	47	1	160.5	67	26.01	9.2	22	24	49	0.91	71.2	133	171	207	50	128	157	35	163	46.6	112	8.3	12.3	5	1.18	90.6	2.93255	271	1107.26	48	1038	43.5	0	1	5	1	1	0	0	1	1	0	1	0	0	0	0	0	0
146-①	71	0	151.2	66.6	29.13	7.5	26	34	30	0.52	86.3	155	141	178	35	118	143	49	113	19.4	101	4.6	9	4.9	2.18	113.8	5.64972	194	154.06	79.1	803	79.3	0	0	9	0	0	0	0	1	1	0	0	0	0	0	0	0	0
147-①	63	0	157	55	22.31	6	29	23	93	0.61	75	104	67	210	58	135	152	57	143	26.2	95	3.4	5.8	3.2	0.81	107.8	1.86567	249.5	80.68	99.6	1145	46	1	0	1	0	0	0	0	0	0	0	0	0	0	0	0	0	0
149-①	75	1	165.4	72.2	26.39	8.1	25	22	28	0.85	67.1	150	95	121	47	55	74	52	138	26.6	51	4.4	8	3	1.31	79.9	3.37838	256	275.37	53.3	922	43.5	0	1	11	1	0	1	1	1	1	0	0	0	0	0	0	1	1
151-①	52	0	158	60.1	24.07	7.5	14	10	19	0.7	68.1	102	74	105	34	55	71	39	99	23.1	55	3	6.3	2.7	1.38	163.5	3.15457	176.3	97.03	28.3	595	63	1	1	1	1	1	1	0	0	1	0	0	0	0	0	0	1	0
152-①	51	1	166.2	56.5	20.45	7.6	28	54	51	0.91	69.6	128	207	212	45	139	167	26	143	28.4	116	5.5	14.9	4.2	1.22	99.3	2.99401	277.8	232.35	44.2	789	68.3	0	2	1	0	0	0	0	1	1	0	1	0	0	0	0	0	0
153-①	56	0	162	56.4	21.49	13.2	14	14	18	0.63	74.9	146	118	223	50	149	173	73	132	25	112	4.5	9.9	4.3	0.53	42.5	1.36054	371.3	125.95	50.7	1003	68.5	0	0	1	0	0	0	0	0	0	0	0	0	0	1	0	0	0
154-①	68	0	152.3	60.4	26.04	7.8	11	18	30	0.75	58.5	107	227	173	46	86	127	76	138	21.1	93	3.9	16.4	6.2	2.44	228.6	5.64972	460.8	87.29	96.5	924	27	0	2	1	0	1	0	0	1	0	0	0	0	0	0	0	0	0
155-①	67	0	153.2	77	32.81	7.4	45	33	70	0.71	62.4	124	117	205	58	123	147	62	162	28.1	99	4.3	8.9	5.6	2.38	174.5	5.74713	305	331.3	105.9	1242	31	1	0	2	1	0	0	0	1	0	0	1	0	1	0	0	0	0
156-①	31	1	171.8	111	37.61	11.9	17	18	37	0.82	90	171	171	257	40	179	217	107	121	27.9	145	8.4	14	6.4	0.1	9.7	0.270929	254.5	476.62	90.6	1486	65.5	1	0	18	0	1	0	0	0	0	0	1	0	0	1	0	1	0
158-①	48	1	165	52	19.1	6.7	18	19	12	0.88	73.5	144	71	196	79	92	117	72	171	26.3	75	3.3	8	3.9	0.32	30.3	0.819001	381.3	162.62	15.8	637	18	0	1	6	0	0	0	0	0	0	0	0	0	0	1	0	0	0
159-①	58	0	160	65.7	25.66	10.2	23	21	27	0.63	74.1	108	72	236	65	147	171	74	159	30.8	109	4.3	8.7	6.9	1.47	154.3	3.41297	487.8	69.61	46.4	827	39	0	0		1	0	0	0	0	0	0	0	0	1	0	0	0	0
162-①	67	1	167.6	63.6	22.64	8.8	16	10	14	0.8	74.1	141	175	226	42	146	184	49	130	23.3	115	4.4	11	5	1.07	76	2.71003	245	115.97	55.2	726	36.3	0	1	12	1	0	0	0	1	1	0	0	0	0	0	0	0	0
168-①	76	1	157.9	69.1	27.71	10.7	20	15	35	0.87	65.2	106	112	108	37	52	71	45	112	23.5	61	3.9	8.6	3.4	1.87	190.5	4.31034	389.3	402.21	80.9	1472	93	0	1	11	1	0	0	0	1	1	0	1	0	0	0	0	1	1
171-①	47	1	167	104	37.29	13.6	13	15	22	0.78	84.3	109	170	128	36	62	92	29	116	26.9	72	6.1	12.8	4	1.37	144.1	3.19489	202.3	141.07	74.2	1065	45.5	1	1	7	0	0	0	0	0	1	0	1	0	0	1	1	1	0
172-①	70	1	173.7	79.8	26.45	13.2	14	12	26	1.92	28.1	167	189	270	54	159	216	66	146	28.5	142	8.6	29.8	5.8	0.65	38.9	1.74216	555.5	103.93	49.8	1928	54.8	0	0	20	0	1	0	1	1	0	0	0	0	0	1	0	1	0
173-①	74	0	153.8	55.6	23.51	10	15	12	26	0.76	56.3	199	120	207	54	124	153	74	148	32.1	105	5.5	11.1	4	1.4	54.1	3.96825	245.3	106.95	139.8	1058	59.5	0	0	12	1	0	0	1	0	0	0	0	0	0	0	0	0	0
174-①	81	1	154	46	19.4	10.5	22	23	48	1.1	49.5	158	153	175	54	90	121	45	162	28.3	89	4.8	13.6	5.3	1.3	72.9	3.41297	286	251.83	25.2	1139	69.3	1	0	4	1	0	1	0	1	0	0	0	0	0	0	0	1	0
																																		smoking
																																		0=never		1=Yes	1=Yes	1=Yes	1=Yes
																																		1=used		0=No	0=No	0=No	0=No
																																		2=now
[truncated: 22 more columns]
